# Supplementary material for: Bacterial communities associated with the blue dragon nudibranch Glaucilla marginata from Phuket, Thailand
Source: PeerJ. 2026 Jun 19;14:e21462. doi: 10.7717/peerj.21462 (PMC13285732; doi:10.7717/peerj.21462)
Supplement: Supplemental Information 1 — Supplemental Tables [file peerj-14-21462-s001.xlsx]

## Sheet: Table S1
Table S1. Sequencing read counts for the blue dragon sea slug (Glaucilla marginata) samples.
Sample ID	Input reads	Filtered reads	Denoised paired-end reads	Merge reads	Non-chimeric
BD1	43885	26187	26116	26037	26029
BD2	73956	43905	43768	43517	43381
BD3	95677	57239	57106	56782	56629
BD4	70372	42890	42799	42502	42403
BD5	52595	31532	31454	31302	31277
Average	67297	40350.6	40248.6	40028	39943.8
Median	70372	42890	42799	42502	42403
Min	43885	26187	26116	26037	26029
Max	95677	57239	57106	56782	56629
Total	336485	201753	201243	200140	199719

## Sheet: Table S2
Table S2. ASVs and read counts for bacteria associated with the blue dragon sea slug (Glaucilla marginata) samples.
ASV	Taxonomic classification	Number of reads
		BD1	BD2	BD3	BD4	BD5
00d9e75ead821633274b5460a4487f74	d__Bacteria; p__Bacteroidota; c__Bacteroidia; o__Bacteroidales; f__Prevotellaceae; g__Prevotellaceae_UCG-001	0	0	18	0	0
012bcd59291adfe0dcd206b3de6f6f1e	d__Bacteria; p__Proteobacteria; c__Gammaproteobacteria	0	31	0	0	0
0a83fe7254224ed6956aa3723676c2f4	d__Bacteria; p__Chloroflexi; c__Chloroflexia; o__Thermomicrobiales; f__AKYG1722; g__AKYG1722	0	33	0	0	0
0abadc8d09de505acdc47905574e5cdd	d__Bacteria; p__Proteobacteria; c__Gammaproteobacteria	44	0	0	0	0
190fd6eade70fcd22aa409d85f64f112	d__Bacteria; p__Actinobacteriota; c__Actinobacteria; o__Frankiales; f__Nakamurellaceae; g__Nakamurella	0	48	0	0	0
1e65eda357ea89cd07c5c169005f20b6	d__Bacteria; p__Patescibacteria; c__Gracilibacteria; o__Gracilibacteria; f__Gracilibacteria; g__Gracilibacteria	52	19	22	15	52
1ed79d21a2c04b226ff1e009eca2b136	d__Bacteria; p__Proteobacteria; c__Alphaproteobacteria; o__Rhodobacterales; f__Rhodobacteraceae; g__Cognatishimia	0	50	0	0	0
2b336c02625199e8c63adb40369f86ec	d__Bacteria; p__Verrucomicrobiota; c__Chlamydiae; o__Chlamydiales; f__Simkaniaceae; g__Candidatus_Fritschea	191	0	0	0	0
3045204f29b89a58ce8708ee37817f2a	d__Bacteria; p__Bacteroidota; c__Bacteroidia; o__Chitinophagales; f__Chitinophagaceae; g__uncultured	0	86	0	0	0
30b1fcc3b8710fef2b58266b69432c32	d__Bacteria; p__Bacteroidota; c__Bacteroidia; o__Flavobacteriales; f__Flavobacteriaceae; g__uncultured	4594	1871	3573	1896	2157
31af5b0f16d811e693276fe044e49c23	d__Bacteria; p__Firmicutes; c__Bacilli; o__Mycoplasmatales; f__Mycoplasmataceae; g__Mycoplasma	0	393	0	0	0
364068616afc522071fb7d6b2892ec97	d__Bacteria; p__Bacteroidota; c__Bacteroidia; o__Flavobacteriales	6363	2910	3482	2441	4213
3bda9e8795c6f78430db79aa9913c465	d__Bacteria; p__Bacteroidota; c__Bacteroidia; o__Flavobacteriales; f__Flavobacteriaceae; g__Tenacibaculum	186	57	0	16	45
3fc6a2909db007a10ee200340365311f	d__Bacteria; p__Firmicutes; c__Bacilli; o__Mycoplasmatales; f__Mycoplasmataceae; g__Mycoplasma	0	5825	9528	744	3976
4042c204b1869eb13039dadd0ce315f0	d__Bacteria; p__Bacteroidota; c__Bacteroidia; o__Flavobacteriales	0	0	33	0	0
47907e31787193b393b583cffb08ab29	d__Bacteria; p__Proteobacteria; c__Gammaproteobacteria; o__Enterobacterales; f__Vibrionaceae	61	10	0	4	0
4bfaeea5f3d91f78dd0b580602ea37c2	d__Bacteria; p__Proteobacteria; c__Gammaproteobacteria	236	0	0	0	100
4ce5f02b518c7c925240cceb3c9a298b	d__Bacteria; p__Proteobacteria; c__Gammaproteobacteria; o__Pseudomonadales; f__Endozoicomonadaceae; g__Endozoicomonas	0	21	52	0	0
4d8197c7badc242560f7860de6d58137	d__Bacteria; p__Bacteroidota; c__Bacteroidia; o__Flavobacteriales; f__Flavobacteriaceae; g__Tenacibaculum	1554	798	256	271	486
67fe68b10effbc7af1e15eb1d66f58af	d__Bacteria; p__Proteobacteria; c__Alphaproteobacteria; o__Rhizobiales; f__Xanthobacteraceae	25	31	0	0	0
6fa8102f2630854f895551c16e841ad9	d__Bacteria; p__Proteobacteria; c__Alphaproteobacteria; o__Rhodobacterales; f__Rhodobacteraceae; g__Cognatishimia	968	419	1158	259	1662
7cf296c8d1358368911a7ba9c4491e9d	d__Bacteria; p__Bacteroidota; c__Bacteroidia; o__Flavobacteriales	62	0	0	0	0
7d46bf7d348604987fc77eddf321b714	d__Bacteria; p__Proteobacteria; c__Gammaproteobacteria; o__Pseudomonadales; f__Endozoicomonadaceae; g__Endozoicomonas	155	110	415	85	24
89a985ca6d2520c04322c1253b800934	d__Bacteria; p__Proteobacteria; c__Gammaproteobacteria	553	0	219	0	312
8dda0eb08022b3524b1fc2f066cabf72	d__Bacteria; p__Bacteroidota; c__Bacteroidia; o__Flavobacteriales; f__Flavobacteriaceae; g__Tenacibaculum	61	0	0	0	0
8f114d0aac1bf7ecfa9614e6ac3c9aae	d__Bacteria; p__Proteobacteria; c__Gammaproteobacteria; o__Burkholderiales; f__Comamonadaceae; g__Methylibium	0	82	0	0	0
9217c50d3cb4ea286edbcadce6382858	d__Bacteria; p__Proteobacteria; c__Gammaproteobacteria	2310	1137	1073	937	1292
92843037e9377556d043036ae29f4a45	d__Bacteria; p__Bacteroidota; c__Bacteroidia; o__Flavobacteriales; f__Flavobacteriaceae; g__Fulvibacter	23	32	5	0	31
9f9cdf45eae7f05e38f42fa8b869db0e	d__Bacteria; p__Proteobacteria; c__Gammaproteobacteria; o__Pseudomonadales; f__Nitrincolaceae; g__uncultured	2924	1678	839	1243	509
a00bda38bd08d420c8955687f48e952c	d__Bacteria; p__Proteobacteria; c__Gammaproteobacteria; o__Pseudomonadales; f__Endozoicomonadaceae; g__Endozoicomonas	105	37	537	36	32
a6665183ebfd0e48a81948a600ce2120	d__Bacteria; p__Bacteroidota; c__Bacteroidia; o__Chitinophagales; f__Chitinophagaceae; g__uncultured	0	28	0	11	0
b02a72dd9088b9c411df8737e7364de0	d__Bacteria; p__Firmicutes; c__Bacilli; o__Mycoplasmatales; f__Mycoplasmataceae; g__Mycoplasma	503	0	734	6578	3011
b9707c8ae0471072c4fdd7ac9ce0fa94	d__Bacteria; p__Firmicutes; c__Bacilli; o__Mycoplasmatales; f__Mycoplasmataceae; g__Mycoplasma	0	6707	6	9353	3006
c07c3acaa2f6d05c4b1d9dfeacb31b26	d__Bacteria; p__Firmicutes; c__Bacilli; o__Mycoplasmatales; f__Mycoplasmataceae; g__Mycoplasma	0	14	0	12	3
cdb4ecba51350c1b21b0aa73cac393af	d__Bacteria; p__Proteobacteria; c__Alphaproteobacteria; o__Rhodospirillales; f__uncultured; g__uncultured	0	0	402	0	100
d24080bc4de9de885de22f6168c1343a	d__Bacteria; p__Proteobacteria; c__Gammaproteobacteria; o__Xanthomonadales; f__Rhodanobacteraceae; g__Chujaibacter	0	40	0	0	3
d8365feacd51149ea93a2539f641d5bd	d__Bacteria; p__Proteobacteria; c__Gammaproteobacteria	0	0	21	17	173
e410579b60f746754bf1f18ebbe2f6f8	d__Bacteria; p__Patescibacteria; c__Gracilibacteria; o__JGI_0000069-P22; f__JGI_0000069-P22; g__JGI_0000069-P22	12	16	11	8	4
ef21e0bb64c59d37a36019d4d0382a83	d__Bacteria; p__Bacteroidota; c__Bacteroidia; o__Flavobacteriales; f__Flavobacteriaceae; g__uncultured	1317	967	0	0	1
f00226fd3abeb4442d8a7ffd8d677a75	d__Bacteria; p__Bacteroidota; c__Bacteroidia; o__Flavobacteriales; f__Flavobacteriaceae; g__uncultured	74	42	43	0	56
f26ea2a00aefeb3cf72f2a42db8e1b83	d__Bacteria; p__Proteobacteria; c__Gammaproteobacteria	2525	1465	2505	1030	3473
f63c18bc2920d8be9458a780d3d488fd	d__Bacteria; p__Proteobacteria; c__Gammaproteobacteria	59	0	25	1	0
f9179f0b34e0debc84ab8dd85890bb10	d__Bacteria; p__Verrucomicrobiota; c__Chlamydiae; o__Chlamydiales; f__Simkaniaceae; g__uncultured	0	0	0	0	236

## Sheet: Table S3
Table S3. Bray-Curtis dissimilarity matrix of bacterial community associated with the blue dragon sea slug (Glaucilla marginata) samples.
	BD1	BD2	BD3	BD4	BD5
BD1	0	0.536002	0.44769	0.649597	0.467003
BD2	0.536002	0	0.402612	0.371319	0.359578
BD3	0.44769	0.402612	0	0.627199	0.345835
BD4	0.649597	0.371319	0.627199	0	0.43042
BD5	0.467003	0.359578	0.345835	0.43042	0

## Sheet: Table S4
Table S4. Weighted UniFrac distance matrix of bacterial community associated with the blue dragon sea slug (Glaucilla marginata) samples.
	BD1	BD2	BD3	BD4	BD5
BD1	0	1.198	1.02078	1.52107	0.98744
BD2	1.198	0	0.399057	0.441533	0.466805
BD3	1.02078	0.399057	0	0.735129	0.2735
BD4	1.52107	0.441533	0.735129	0	0.721834
BD5	0.98744	0.466805	0.2735	0.721834	0

## Sheet: Table S5
Table S5. Relative abundance of bacterial taxa associated with blue dragon sea slug (Glaucilla marginata) samples. ASVs assigned to the same genus were pooled.
Phylum	Class	Order	Family	Genus	Relative abundance (%)
					BD1	BD2	BD3	BD4	BD5
Proteobacteria	Gammaproteobacteria	Pseudomonadales	Endozoicomonadaceae	Endozoicomonas	1.04179	0.673158	4.02292	0.484834	0.224386
Patescibacteria	Gracilibacteria	JGI_0000069-P22	JGI_0000069-P22	JGI_0000069-P22	0.0480827	0.0641103	0.0440758	0.0320551	0.0160276
Actinobacteriota	Actinobacteria	Frankiales	Nakamurellaceae	Nakamurella	0	0.192331	0	0	0
Proteobacteria	Alphaproteobacteria	Rhodobacterales	Rhodobacteraceae	Cognatishimia	3.87867	1.87923	4.63998	1.03778	6.65945
Proteobacteria	Gammaproteobacteria	Unclassified_Gammaproteobacteria	Unclassified_Gammaproteobacteria	Unclassified_Gammaproteobacteria	22.9475	10.5501	15.3985	7.95368	21.4369
Bacteroidota	Bacteroidia	Flavobacteriales	Flavobacteriaceae	Unclassified_Flavobacteriaceae	23.9812	11.5398	14.4889	7.59707	8.87126
Bacteroidota	Bacteroidia	Chitinophagales	Chitinophagaceae	Unclassified_Chitinophagaceae	0	0.456786	0	0.0440758	0
Proteobacteria	Gammaproteobacteria	Burkholderiales	Comamonadaceae	Methylibium	0	0.328565	0	0	0
Verrucomicrobiota	Chlamydiae	Chlamydiales	Simkaniaceae	Candidatus_Fritschea	0.765316	0	0	0	0
Firmicutes	Bacilli	Mycoplasmatales	Mycoplasmataceae	Mycoplasma	2.01547	51.8452	41.1428	66.863	40.0529
Bacteroidota	Bacteroidia	Flavobacteriales	Flavobacteriaceae	Fulvibacter	0.0921585	0.128221	0.0200345	0	0.124214
Bacteroidota	Bacteroidia	Bacteroidales	Prevotellaceae	Prevotellaceae_UCG-001	0	0	0.0721241	0	0
Chloroflexi	Chloroflexia	Thermomicrobiales	AKYG1722	AKYG1722	0	0.132227	0	0	0
Bacteroidota	Bacteroidia	Flavobacteriales	Flavobacteriaceae	Tenacibaculum	7.21641	3.42589	1.02576	1.14998	2.12766
Verrucomicrobiota	Chlamydiae	Chlamydiales	Simkaniaceae	Unclassified_Simkaniaceae	0	0	0	0	0.945626
Proteobacteria	Gammaproteobacteria	Xanthomonadales	Rhodanobacteraceae	Chujaibacter	0	0.160276	0	0	0.0120207
Patescibacteria	Gracilibacteria	Gracilibacteria	Gracilibacteria	Gracilibacteria	0.208358	0.0761309	0.0881516	0.0601034	0.208358
Bacteroidota	Bacteroidia	Flavobacteriales	Unclassified_Flavobacteriales	Unclassified_Flavobacteriales	25.7443	11.6601	14.0842	9.78082	16.881
Proteobacteria	Alphaproteobacteria	Rhodospirillales	Unclassified_Rhodospirillales	Unclassified_Rhodospirillales	0	0	1.61077	0	0.400689
Proteobacteria	Alphaproteobacteria	Rhizobiales	Xanthobacteraceae	Unclassified_Xanthobacteraceae	0.100172	0.124214	0	0	0
Proteobacteria	Gammaproteobacteria	Enterobacterales	Vibrionaceae	Unclassified_Vibrionaceae	0.24442	0.0400689	0	0.0160276	0
Proteobacteria	Gammaproteobacteria	Pseudomonadales	Nitrincolaceae	Unclassified_Nitrincolaceae	11.7162	6.72356	3.36178	4.98057	2.03951

## Sheet: Table S6
Table S6. Core bacterial ASVs associated with the blue dragon sea slug (Glaucilla marginata) samples.
ASV	Prevalence	Mean relative abundance	Taxonomic classification
3fc6a2909db007a10ee200340365311f	0.8	16.0861	d__Bacteria; p__Firmicutes; c__Bacilli; o__Mycoplasmatales; f__Mycoplasmataceae; g__Mycoplasma
364068616afc522071fb7d6b2892ec97	1	15.554	d__Bacteria; p__Bacteroidota; c__Bacteroidia; o__Flavobacteriales
b9707c8ae0471072c4fdd7ac9ce0fa94	0.8	15.2839	d__Bacteria; p__Firmicutes; c__Bacilli; o__Mycoplasmatales; f__Mycoplasmataceae; g__Mycoplasma
30b1fcc3b8710fef2b58266b69432c32	1	11.2922	d__Bacteria; p__Bacteroidota; c__Bacteroidia; o__Flavobacteriales; f__Flavobacteriaceae; g__uncultured
f26ea2a00aefeb3cf72f2a42db8e1b83	1	8.81356	d__Bacteria; p__Proteobacteria; c__Gammaproteobacteria
b02a72dd9088b9c411df8737e7364de0	0.8	8.67572	d__Bacteria; p__Firmicutes; c__Bacilli; o__Mycoplasmatales; f__Mycoplasmataceae; g__Mycoplasma
9f9cdf45eae7f05e38f42fa8b869db0e	1	5.76431	d__Bacteria; p__Proteobacteria; c__Gammaproteobacteria; o__Pseudomonadales; f__Nitrincolaceae; g__uncultured
9217c50d3cb4ea286edbcadce6382858	1	5.4085	d__Bacteria; p__Proteobacteria; c__Gammaproteobacteria
6fa8102f2630854f895551c16e841ad9	1	3.57896	d__Bacteria; p__Proteobacteria; c__Alphaproteobacteria; o__Rhodobacterales; f__Rhodobacteraceae; g__Cognatishimia
4d8197c7badc242560f7860de6d58137	1	2.69664	d__Bacteria; p__Bacteroidota; c__Bacteroidia; o__Flavobacteriales; f__Flavobacteriaceae; g__Tenacibaculum
7d46bf7d348604987fc77eddf321b714	1	0.632288	d__Bacteria; p__Proteobacteria; c__Gammaproteobacteria; o__Pseudomonadales; f__Endozoicomonadaceae; g__Endozoicomonas
a00bda38bd08d420c8955687f48e952c	1	0.59863	d__Bacteria; p__Proteobacteria; c__Gammaproteobacteria; o__Pseudomonadales; f__Endozoicomonadaceae; g__Endozoicomonas
3bda9e8795c6f78430db79aa9913c465	0.8	0.243619	d__Bacteria; p__Bacteroidota; c__Bacteroidia; o__Flavobacteriales; f__Flavobacteriaceae; g__Tenacibaculum
f00226fd3abeb4442d8a7ffd8d677a75	0.8	0.172296	d__Bacteria; p__Bacteroidota; c__Bacteroidia; o__Flavobacteriales; f__Flavobacteriaceae; g__uncultured
1e65eda357ea89cd07c5c169005f20b6	1	0.128221	d__Bacteria; p__Patescibacteria; c__Gracilibacteria; o__Gracilibacteria; f__Gracilibacteria; g__Gracilibacteria
92843037e9377556d043036ae29f4a45	0.8	0.0729254	d__Bacteria; p__Bacteroidota; c__Bacteroidia; o__Flavobacteriales; f__Flavobacteriaceae; g__Fulvibacter
e410579b60f746754bf1f18ebbe2f6f8	1	0.0408703	d__Bacteria; p__Patescibacteria; c__Gracilibacteria; o__JGI_0000069-P22; f__JGI_0000069-P22; g__JGI_0000069-P22

## Sheet: Table S7
Table S7. Local BLASTn alignment results comparing the nearly full-length 16S rRNA gene sequences of the cultured bacterial isolates against the ASV representative sequences from the metabarcoding dataset.
query acc.ver	subject acc.ver	% identity	alignment length	mismatches	gap opens	q. start	q. end	s. start	s. end	evalue	bit score
364068616afc522071fb7d6b2892ec97	PSUxCU-BD2	74.424	434	92	15	1	422	389	815	4.37e-45	169
364068616afc522071fb7d6b2892ec97	PSUxCU-BD1	74.424	434	92	15	1	422	341	767	4.37e-45	169
364068616afc522071fb7d6b2892ec97	PSUxCU-BD8	73.744	438	88	24	1	422	328	754	2.05e-38	147
364068616afc522071fb7d6b2892ec97	PSUxCU-BD6	73.684	437	90	24	1	422	328	754	2.05e-38	147
364068616afc522071fb7d6b2892ec97	PSUxCU-BD7	75.51	294	68	3	131	422	481	772	9.52e-37	141
364068616afc522071fb7d6b2892ec97	PSUxCU-BD5	75.17	294	69	3	131	422	489	780	4.43e-35	135
30b1fcc3b8710fef2b58266b69432c32	PSUxCU-BD2	72.979	433	100	17	1	422	389	815	4.43e-35	135
30b1fcc3b8710fef2b58266b69432c32	PSUxCU-BD1	72.979	433	100	17	1	422	341	767	4.43e-35	135
30b1fcc3b8710fef2b58266b69432c32	PSUxCU-BD8	77.542	236	38	13	1	226	328	558	7.41e-33	128
30b1fcc3b8710fef2b58266b69432c32	PSUxCU-BD6	77.119	236	39	13	1	226	328	558	3.45e-31	122
30b1fcc3b8710fef2b58266b69432c32	PSUxCU-BD7	71.926	431	108	13	1	422	346	772	2.08e-28	113
30b1fcc3b8710fef2b58266b69432c32	PSUxCU-BD5	71.694	431	109	13	1	422	354	780	9.65e-27	108
f26ea2a00aefeb3cf72f2a42db8e1b83	PSUxCU-BD6	83.141	433	61	12	1	427	328	754	4.03e-110	385
f26ea2a00aefeb3cf72f2a42db8e1b83	PSUxCU-BD8	82.831	431	66	8	1	427	328	754	1.88e-108	379
f26ea2a00aefeb3cf72f2a42db8e1b83	PSUxCU-BD2	81.671	431	71	8	1	427	389	815	4.09e-100	351
f26ea2a00aefeb3cf72f2a42db8e1b83	PSUxCU-BD1	81.671	431	71	8	1	427	341	767	4.09e-100	351
f26ea2a00aefeb3cf72f2a42db8e1b83	PSUxCU-BD7	80.974	431	74	8	1	427	346	772	4.12e-95	335
f26ea2a00aefeb3cf72f2a42db8e1b83	PSUxCU-BD5	80.974	431	74	8	1	427	354	780	4.12e-95	335
9f9cdf45eae7f05e38f42fa8b869db0e	PSUxCU-BD8	90.676	429	36	4	1	427	328	754	3.73e-165	568
9f9cdf45eae7f05e38f42fa8b869db0e	PSUxCU-BD6	90.698	430	34	5	1	427	328	754	3.73e-165	568
9f9cdf45eae7f05e38f42fa8b869db0e	PSUxCU-BD7	89.019	428	45	2	1	427	346	772	1.76e-153	529
9f9cdf45eae7f05e38f42fa8b869db0e	PSUxCU-BD5	89.019	428	45	2	1	427	354	780	1.76e-153	529
9f9cdf45eae7f05e38f42fa8b869db0e	PSUxCU-BD2	85.948	427	60	0	1	427	389	815	8.42e-132	457
9f9cdf45eae7f05e38f42fa8b869db0e	PSUxCU-BD1	85.948	427	60	0	1	427	341	767	8.42e-132	457
9217c50d3cb4ea286edbcadce6382858	PSUxCU-BD6	83.102	432	63	10	1	427	328	754	4.03e-110	385
9217c50d3cb4ea286edbcadce6382858	PSUxCU-BD8	82.791	430	68	6	1	427	328	754	1.88e-108	379
9217c50d3cb4ea286edbcadce6382858	PSUxCU-BD2	81.439	431	72	8	1	427	389	815	1.90e-98	346
9217c50d3cb4ea286edbcadce6382858	PSUxCU-BD1	81.439	431	72	8	1	427	341	767	1.90e-98	346
9217c50d3cb4ea286edbcadce6382858	PSUxCU-BD7	80.742	431	75	8	1	427	346	772	1.92e-93	329
9217c50d3cb4ea286edbcadce6382858	PSUxCU-BD5	80.742	431	75	8	1	427	354	780	1.92e-93	329
6fa8102f2630854f895551c16e841ad9	PSUxCU-BD8	83.448	290	48	0	113	402	465	754	1.11e-75	270
6fa8102f2630854f895551c16e841ad9	PSUxCU-BD6	83.448	290	48	0	113	402	465	754	1.11e-75	270
6fa8102f2630854f895551c16e841ad9	PSUxCU-BD7	78.788	429	62	19	1	402	346	772	6.66e-73	261
6fa8102f2630854f895551c16e841ad9	PSUxCU-BD5	78.555	429	63	19	1	402	354	780	3.10e-71	255
6fa8102f2630854f895551c16e841ad9	PSUxCU-BD2	81.229	293	49	5	113	402	526	815	5.22e-64	231
6fa8102f2630854f895551c16e841ad9	PSUxCU-BD1	81.229	293	49	5	113	402	478	767	5.22e-64	231
4d8197c7badc242560f7860de6d58137	PSUxCU-BD2	74.885	434	88	17	1	421	389	814	7.25e-48	178
4d8197c7badc242560f7860de6d58137	PSUxCU-BD1	74.885	434	88	17	1	421	341	766	7.25e-48	178
4d8197c7badc242560f7860de6d58137	PSUxCU-BD7	73.832	428	103	7	1	421	346	771	7.31e-43	161
4d8197c7badc242560f7860de6d58137	PSUxCU-BD5	73.832	428	103	6	1	421	354	779	7.31e-43	161
4d8197c7badc242560f7860de6d58137	PSUxCU-BD8	75.974	308	66	7	118	421	450	753	4.40e-40	152
4d8197c7badc242560f7860de6d58137	PSUxCU-BD6	75.974	308	66	7	118	421	450	753	4.40e-40	152
ef21e0bb64c59d37a36019d4d0382a83	PSUxCU-BD7	76.976	291	67	0	132	422	482	772	1.57e-44	167
ef21e0bb64c59d37a36019d4d0382a83	PSUxCU-BD2	74.134	433	95	14	1	422	389	815	2.03e-43	163
ef21e0bb64c59d37a36019d4d0382a83	PSUxCU-BD1	74.134	433	95	14	1	422	341	767	2.03e-43	163
ef21e0bb64c59d37a36019d4d0382a83	PSUxCU-BD5	76.632	291	68	0	132	422	490	780	7.31e-43	161
ef21e0bb64c59d37a36019d4d0382a83	PSUxCU-BD8	74.441	313	72	7	114	422	446	754	7.41e-33	128
ef21e0bb64c59d37a36019d4d0382a83	PSUxCU-BD6	74.441	313	72	7	114	422	446	754	7.41e-33	128
7d46bf7d348604987fc77eddf321b714	PSUxCU-BD8	100	427	0	0	1	427	328	754	0	789
7d46bf7d348604987fc77eddf321b714	PSUxCU-BD6	99.532	427	2	0	1	427	328	754	0	778
7d46bf7d348604987fc77eddf321b714	PSUxCU-BD7	84.722	432	56	9	1	427	346	772	8.54e-122	424
7d46bf7d348604987fc77eddf321b714	PSUxCU-BD5	84.491	432	57	9	1	427	354	780	3.97e-120	418
7d46bf7d348604987fc77eddf321b714	PSUxCU-BD2	84.028	432	59	9	1	427	389	815	8.60e-117	407
7d46bf7d348604987fc77eddf321b714	PSUxCU-BD1	84.028	432	59	9	1	427	341	767	8.60e-117	407
89a985ca6d2520c04322c1253b800934	PSUxCU-BD6	83.372	433	60	12	1	427	328	754	8.67e-112	390
89a985ca6d2520c04322c1253b800934	PSUxCU-BD8	83.063	431	65	8	1	427	328	754	4.03e-110	385
89a985ca6d2520c04322c1253b800934	PSUxCU-BD2	81.671	431	71	8	1	427	389	815	4.09e-100	351
89a985ca6d2520c04322c1253b800934	PSUxCU-BD1	81.671	431	71	8	1	427	341	767	4.09e-100	351
89a985ca6d2520c04322c1253b800934	PSUxCU-BD7	80.974	431	74	8	1	427	346	772	4.12e-95	335
89a985ca6d2520c04322c1253b800934	PSUxCU-BD5	80.974	431	74	8	1	427	354	780	4.12e-95	335
a00bda38bd08d420c8955687f48e952c	PSUxCU-BD6	100	427	0	0	1	427	328	754	0	789
a00bda38bd08d420c8955687f48e952c	PSUxCU-BD8	99.532	427	2	0	1	427	328	754	0	778
a00bda38bd08d420c8955687f48e952c	PSUxCU-BD7	84.758	433	54	10	1	427	346	772	8.54e-122	424
a00bda38bd08d420c8955687f48e952c	PSUxCU-BD5	84.527	433	55	10	1	427	354	780	3.97e-120	418
a00bda38bd08d420c8955687f48e952c	PSUxCU-BD2	84.491	432	57	10	1	427	389	815	3.97e-120	418
a00bda38bd08d420c8955687f48e952c	PSUxCU-BD1	84.491	432	57	10	1	427	341	767	3.97e-120	418
cdb4ecba51350c1b21b0aa73cac393af	PSUxCU-BD6	78.161	435	55	27	1	403	328	754	8.70e-67	241
cdb4ecba51350c1b21b0aa73cac393af	PSUxCU-BD8	77.931	435	56	27	1	403	328	754	4.05e-65	235
4bfaeea5f3d91f78dd0b580602ea37c2	PSUxCU-BD6	83.141	433	61	12	1	427	328	754	4.03e-110	385
4bfaeea5f3d91f78dd0b580602ea37c2	PSUxCU-BD8	82.831	431	66	8	1	427	328	754	1.88e-108	379
4bfaeea5f3d91f78dd0b580602ea37c2	PSUxCU-BD2	81.439	431	72	8	1	427	389	815	1.90e-98	346
4bfaeea5f3d91f78dd0b580602ea37c2	PSUxCU-BD1	81.439	431	72	8	1	427	341	767	1.90e-98	346
4bfaeea5f3d91f78dd0b580602ea37c2	PSUxCU-BD7	80.742	431	75	8	1	427	346	772	1.92e-93	329
4bfaeea5f3d91f78dd0b580602ea37c2	PSUxCU-BD5	80.742	431	75	8	1	427	354	780	1.92e-93	329
3bda9e8795c6f78430db79aa9913c465	PSUxCU-BD2	75.115	434	87	17	1	421	389	814	1.56e-49	183
3bda9e8795c6f78430db79aa9913c465	PSUxCU-BD1	75.115	434	87	17	1	421	341	766	1.56e-49	183
3bda9e8795c6f78430db79aa9913c465	PSUxCU-BD7	74.065	428	102	7	1	421	346	771	1.57e-44	167
3bda9e8795c6f78430db79aa9913c465	PSUxCU-BD5	74.065	428	102	6	1	421	354	779	1.57e-44	167
3bda9e8795c6f78430db79aa9913c465	PSUxCU-BD8	75.974	308	66	7	118	421	450	753	4.40e-40	152
3bda9e8795c6f78430db79aa9913c465	PSUxCU-BD6	75.974	308	66	7	118	421	450	753	4.40e-40	152
f00226fd3abeb4442d8a7ffd8d677a75	PSUxCU-BD2	73.21	433	99	17	1	422	389	815	9.52e-37	141
f00226fd3abeb4442d8a7ffd8d677a75	PSUxCU-BD1	73.21	433	99	17	1	422	341	767	9.52e-37	141
f00226fd3abeb4442d8a7ffd8d677a75	PSUxCU-BD8	77.966	236	37	13	1	226	328	558	1.59e-34	134
f00226fd3abeb4442d8a7ffd8d677a75	PSUxCU-BD6	77.542	236	38	13	1	226	328	558	7.41e-33	128
f00226fd3abeb4442d8a7ffd8d677a75	PSUxCU-BD7	73.81	294	73	4	131	422	481	772	2.08e-28	113
f00226fd3abeb4442d8a7ffd8d677a75	PSUxCU-BD5	73.469	294	74	4	131	422	489	780	9.65e-27	108
d8365feacd51149ea93a2539f641d5bd	PSUxCU-BD6	83.102	432	63	10	1	427	328	754	4.03e-110	385
d8365feacd51149ea93a2539f641d5bd	PSUxCU-BD8	82.831	431	66	8	1	427	328	754	1.88e-108	379
d8365feacd51149ea93a2539f641d5bd	PSUxCU-BD2	81.439	431	72	8	1	427	389	815	1.90e-98	346
d8365feacd51149ea93a2539f641d5bd	PSUxCU-BD1	81.439	431	72	8	1	427	341	767	1.90e-98	346
d8365feacd51149ea93a2539f641d5bd	PSUxCU-BD7	80.742	431	75	8	1	427	346	772	1.92e-93	329
d8365feacd51149ea93a2539f641d5bd	PSUxCU-BD5	80.742	431	75	8	1	427	354	780	1.92e-93	329
f9179f0b34e0debc84ab8dd85890bb10	PSUxCU-BD8	77.804	428	85	10	5	427	332	754	3.30e-71	255
f9179f0b34e0debc84ab8dd85890bb10	PSUxCU-BD6	77.804	428	85	10	5	427	332	754	3.30e-71	255
f9179f0b34e0debc84ab8dd85890bb10	PSUxCU-BD7	78.534	382	64	13	5	377	350	722	4.30e-65	235
f9179f0b34e0debc84ab8dd85890bb10	PSUxCU-BD5	78.272	382	65	13	5	377	358	730	2.00e-63	230
f9179f0b34e0debc84ab8dd85890bb10	PSUxCU-BD2	75.926	378	81	8	5	377	393	765	4.39e-50	185
f9179f0b34e0debc84ab8dd85890bb10	PSUxCU-BD1	75.926	378	81	8	5	377	345	717	4.39e-50	185
2b336c02625199e8c63adb40369f86ec	PSUxCU-BD7	77.368	380	72	10	5	377	350	722	2.01e-58	213
2b336c02625199e8c63adb40369f86ec	PSUxCU-BD5	77.368	380	72	10	5	377	358	730	2.01e-58	213
2b336c02625199e8c63adb40369f86ec	PSUxCU-BD2	75.758	429	92	8	5	427	393	815	3.37e-56	206
2b336c02625199e8c63adb40369f86ec	PSUxCU-BD1	75.758	429	92	8	5	427	345	767	3.37e-56	206
2b336c02625199e8c63adb40369f86ec	PSUxCU-BD6	74.71	431	93	15	5	427	332	754	7.34e-48	178
2b336c02625199e8c63adb40369f86ec	PSUxCU-BD8	77.891	294	57	7	138	427	465	754	2.64e-47	176
8f114d0aac1bf7ecfa9614e6ac3c9aae	PSUxCU-BD8	82.831	431	66	8	1	427	328	754	1.88e-108	379
8f114d0aac1bf7ecfa9614e6ac3c9aae	PSUxCU-BD6	82.831	431	66	8	1	427	328	754	1.88e-108	379
8f114d0aac1bf7ecfa9614e6ac3c9aae	PSUxCU-BD7	81.524	433	68	12	1	427	346	772	1.90e-98	346
8f114d0aac1bf7ecfa9614e6ac3c9aae	PSUxCU-BD5	81.293	433	69	12	1	427	354	780	8.85e-97	340
8f114d0aac1bf7ecfa9614e6ac3c9aae	PSUxCU-BD2	80.324	432	75	10	1	427	389	815	4.15e-90	318
8f114d0aac1bf7ecfa9614e6ac3c9aae	PSUxCU-BD1	80.324	432	75	10	1	427	341	767	4.15e-90	318
3045204f29b89a58ce8708ee37817f2a	PSUxCU-BD8	77.978	277	50	9	4	272	331	604	2.03e-43	163
3045204f29b89a58ce8708ee37817f2a	PSUxCU-BD6	77.978	277	50	9	4	272	331	604	2.03e-43	163
3045204f29b89a58ce8708ee37817f2a	PSUxCU-BD2	77.88	217	39	7	4	213	392	606	2.67e-32	126
3045204f29b89a58ce8708ee37817f2a	PSUxCU-BD1	77.88	217	39	7	4	213	344	558	2.67e-32	126
3045204f29b89a58ce8708ee37817f2a	PSUxCU-BD7	72.494	429	103	12	4	422	349	772	9.59e-32	124
3045204f29b89a58ce8708ee37817f2a	PSUxCU-BD5	76.19	252	49	9	4	247	357	605	3.45e-31	122
92843037e9377556d043036ae29f4a45	PSUxCU-BD2	74.312	436	89	18	1	422	389	815	2.03e-43	163
92843037e9377556d043036ae29f4a45	PSUxCU-BD1	74.312	436	89	18	1	422	341	767	2.03e-43	163
92843037e9377556d043036ae29f4a45	PSUxCU-BD7	73.843	432	98	13	1	422	346	772	9.45e-42	158
92843037e9377556d043036ae29f4a45	PSUxCU-BD5	73.441	433	98	14	1	422	354	780	2.05e-38	147
92843037e9377556d043036ae29f4a45	PSUxCU-BD6	73.103	435	96	19	1	422	328	754	4.43e-35	135
92843037e9377556d043036ae29f4a45	PSUxCU-BD8	74.92	311	66	12	118	422	450	754	5.73e-34	132
4ce5f02b518c7c925240cceb3c9a298b	PSUxCU-BD8	99.766	427	1	0	1	427	328	754	0	784
4ce5f02b518c7c925240cceb3c9a298b	PSUxCU-BD6	99.297	427	3	0	1	427	328	754	0	773
4ce5f02b518c7c925240cceb3c9a298b	PSUxCU-BD7	84.491	432	57	9	1	427	346	772	3.97e-120	418
4ce5f02b518c7c925240cceb3c9a298b	PSUxCU-BD5	84.259	432	58	9	1	427	354	780	1.85e-118	412
4ce5f02b518c7c925240cceb3c9a298b	PSUxCU-BD2	83.796	432	60	9	1	427	389	815	4.00e-115	401
4ce5f02b518c7c925240cceb3c9a298b	PSUxCU-BD1	83.796	432	60	9	1	427	341	767	4.00e-115	401
f63c18bc2920d8be9458a780d3d488fd	PSUxCU-BD8	88.578	429	45	4	1	427	328	754	3.81e-150	518
f63c18bc2920d8be9458a780d3d488fd	PSUxCU-BD6	88.578	429	45	4	1	427	328	754	3.81e-150	518
f63c18bc2920d8be9458a780d3d488fd	PSUxCU-BD7	85.781	429	57	4	1	427	346	772	3.92e-130	451
f63c18bc2920d8be9458a780d3d488fd	PSUxCU-BD5	85.383	431	55	6	1	427	354	780	8.48e-127	440
f63c18bc2920d8be9458a780d3d488fd	PSUxCU-BD2	84.651	430	60	5	1	427	389	815	8.54e-122	424
f63c18bc2920d8be9458a780d3d488fd	PSUxCU-BD1	84.651	430	60	5	1	427	341	767	8.54e-122	424
1ed79d21a2c04b226ff1e009eca2b136	PSUxCU-BD8	83.448	290	48	0	113	402	465	754	1.11e-75	270
1ed79d21a2c04b226ff1e009eca2b136	PSUxCU-BD6	83.448	290	48	0	113	402	465	754	1.11e-75	270
1ed79d21a2c04b226ff1e009eca2b136	PSUxCU-BD7	78.555	429	63	19	1	402	346	772	3.10e-71	255
1ed79d21a2c04b226ff1e009eca2b136	PSUxCU-BD5	78.322	429	64	19	1	402	354	780	1.44e-69	250
1ed79d21a2c04b226ff1e009eca2b136	PSUxCU-BD2	80.887	293	50	5	113	402	526	815	2.43e-62	226
1ed79d21a2c04b226ff1e009eca2b136	PSUxCU-BD1	80.887	293	50	5	113	402	478	767	2.43e-62	226
a6665183ebfd0e48a81948a600ce2120	PSUxCU-BD7	74.014	431	93	16	4	422	349	772	9.45e-42	158
a6665183ebfd0e48a81948a600ce2120	PSUxCU-BD5	74.014	431	93	16	4	422	357	780	9.45e-42	158
a6665183ebfd0e48a81948a600ce2120	PSUxCU-BD8	74.023	435	86	20	4	422	331	754	4.40e-40	152
a6665183ebfd0e48a81948a600ce2120	PSUxCU-BD6	75.962	312	61	12	118	422	450	754	5.69e-39	148
a6665183ebfd0e48a81948a600ce2120	PSUxCU-BD2	73.148	432	95	16	4	422	392	815	4.43e-35	135
a6665183ebfd0e48a81948a600ce2120	PSUxCU-BD1	73.148	432	95	16	4	422	344	767	4.43e-35	135
47907e31787193b393b583cffb08ab29	PSUxCU-BD5	99.532	427	2	0	1	427	354	780	0	778
47907e31787193b393b583cffb08ab29	PSUxCU-BD7	99.063	427	4	0	1	427	346	772	0	767
47907e31787193b393b583cffb08ab29	PSUxCU-BD2	93.677	427	27	0	1	427	389	815	0	640
47907e31787193b393b583cffb08ab29	PSUxCU-BD1	93.677	427	27	0	1	427	341	767	0	640
47907e31787193b393b583cffb08ab29	PSUxCU-BD8	84.455	431	59	8	1	427	328	754	3.97e-120	418
47907e31787193b393b583cffb08ab29	PSUxCU-BD6	84.491	432	57	9	1	427	328	754	3.97e-120	418
4042c204b1869eb13039dadd0ce315f0	PSUxCU-BD2	74.194	434	93	15	1	422	389	815	2.03e-43	163
4042c204b1869eb13039dadd0ce315f0	PSUxCU-BD1	74.194	434	93	15	1	422	341	767	2.03e-43	163
4042c204b1869eb13039dadd0ce315f0	PSUxCU-BD8	73.516	438	89	24	1	422	328	754	9.52e-37	141
4042c204b1869eb13039dadd0ce315f0	PSUxCU-BD6	73.455	437	91	24	1	422	328	754	9.52e-37	141
4042c204b1869eb13039dadd0ce315f0	PSUxCU-BD7	75.17	294	69	3	131	422	481	772	4.43e-35	135
4042c204b1869eb13039dadd0ce315f0	PSUxCU-BD5	74.83	294	70	3	131	422	489	780	2.06e-33	130
d24080bc4de9de885de22f6168c1343a	PSUxCU-BD7	84.491	432	57	10	1	427	346	772	3.97e-120	418
d24080bc4de9de885de22f6168c1343a	PSUxCU-BD5	84.259	432	58	10	1	427	354	780	1.85e-118	412
d24080bc4de9de885de22f6168c1343a	PSUxCU-BD2	83.295	431	64	8	1	427	389	815	8.67e-112	390
d24080bc4de9de885de22f6168c1343a	PSUxCU-BD1	83.295	431	64	8	1	427	341	767	8.67e-112	390
d24080bc4de9de885de22f6168c1343a	PSUxCU-BD8	83.023	430	67	6	1	427	328	754	4.03e-110	385
d24080bc4de9de885de22f6168c1343a	PSUxCU-BD6	83.023	430	67	6	1	427	328	754	4.03e-110	385
7cf296c8d1358368911a7ba9c4491e9d	PSUxCU-BD2	74.194	434	93	15	1	422	389	815	2.03e-43	163
7cf296c8d1358368911a7ba9c4491e9d	PSUxCU-BD1	74.194	434	93	15	1	422	341	767	2.03e-43	163
7cf296c8d1358368911a7ba9c4491e9d	PSUxCU-BD8	73.804	439	86	26	1	422	328	754	2.05e-38	147
7cf296c8d1358368911a7ba9c4491e9d	PSUxCU-BD6	73.744	438	88	26	1	422	328	754	2.05e-38	147
7cf296c8d1358368911a7ba9c4491e9d	PSUxCU-BD7	75.51	294	68	3	131	422	481	772	9.52e-37	141
7cf296c8d1358368911a7ba9c4491e9d	PSUxCU-BD5	75.17	294	69	3	131	422	489	780	4.43e-35	135
8dda0eb08022b3524b1fc2f066cabf72	PSUxCU-BD2	74.885	434	88	17	1	421	389	814	7.25e-48	178
8dda0eb08022b3524b1fc2f066cabf72	PSUxCU-BD1	74.885	434	88	17	1	421	341	766	7.25e-48	178
8dda0eb08022b3524b1fc2f066cabf72	PSUxCU-BD7	73.832	428	103	7	1	421	346	771	7.31e-43	161
8dda0eb08022b3524b1fc2f066cabf72	PSUxCU-BD5	73.832	428	103	6	1	421	354	779	7.31e-43	161
8dda0eb08022b3524b1fc2f066cabf72	PSUxCU-BD8	75.974	308	66	7	118	421	450	753	4.40e-40	152
8dda0eb08022b3524b1fc2f066cabf72	PSUxCU-BD6	75.974	308	66	7	118	421	450	753	4.40e-40	152
012bcd59291adfe0dcd206b3de6f6f1e	PSUxCU-BD6	83.102	432	63	10	1	427	328	754	4.03e-110	385
012bcd59291adfe0dcd206b3de6f6f1e	PSUxCU-BD8	82.791	430	68	6	1	427	328	754	1.88e-108	379
012bcd59291adfe0dcd206b3de6f6f1e	PSUxCU-BD2	81.439	431	72	8	1	427	389	815	1.90e-98	346
012bcd59291adfe0dcd206b3de6f6f1e	PSUxCU-BD1	81.439	431	72	8	1	427	341	767	1.90e-98	346
012bcd59291adfe0dcd206b3de6f6f1e	PSUxCU-BD7	80.742	431	75	8	1	427	346	772	1.92e-93	329
012bcd59291adfe0dcd206b3de6f6f1e	PSUxCU-BD5	80.742	431	75	8	1	427	354	780	1.92e-93	329
00d9e75ead821633274b5460a4487f74	PSUxCU-BD8	74.486	243	54	8	132	370	464	702	5.81e-24	99
00d9e75ead821633274b5460a4487f74	PSUxCU-BD6	74.486	243	54	8	132	370	464	702	5.81e-24	99
00d9e75ead821633274b5460a4487f74	PSUxCU-BD2	73.881	268	56	13	114	374	507	767	7.52e-23	95.3
00d9e75ead821633274b5460a4487f74	PSUxCU-BD1	73.881	268	56	13	114	374	459	719	7.52e-23	95.3
00d9e75ead821633274b5460a4487f74	PSUxCU-BD7	85.366	82	12	0	132	213	482	563	4.52e-20	86.1
00d9e75ead821633274b5460a4487f74	PSUxCU-BD5	85.366	82	12	0	132	213	490	571	4.52e-20	86.1
0abadc8d09de505acdc47905574e5cdd	PSUxCU-BD8	87.85	428	50	2	1	427	328	754	3.84e-145	501
0abadc8d09de505acdc47905574e5cdd	PSUxCU-BD6	87.85	428	50	2	1	427	328	754	3.84e-145	501
0abadc8d09de505acdc47905574e5cdd	PSUxCU-BD7	85.847	431	53	8	1	427	346	772	3.92e-130	451
0abadc8d09de505acdc47905574e5cdd	PSUxCU-BD5	85.681	433	50	11	1	427	354	780	1.82e-128	446
0abadc8d09de505acdc47905574e5cdd	PSUxCU-BD2	84.722	432	56	9	1	427	389	815	8.54e-122	424
0abadc8d09de505acdc47905574e5cdd	PSUxCU-BD1	84.722	432	56	9	1	427	341	767	8.54e-122	424
