# Supplementary material for: Bacterial communities associated with the blue dragon nudibranch Glaucilla marginata from Phuket, Thailand
Source: PeerJ. 2026 Jun 19;14:e21462. doi: 10.7717/peerj.21462 (PMC13285732; doi:10.7717/peerj.21462)
Supplement: Supplemental Information 2 — The script imports the feature table, extracts sample count data, transposes the matrix so that samples are rows and ASVs are columns, and calculates observed richness, Chao1, ACE, Shannon diversity, Simpson diversity (1 − D), inverse Simpson diversity, and Pielou’s evenness using the vegan package in R. The output is exported as a CSV file. [file peerj-14-21462-s002.r]

# Supplemental Code: Alpha diversity calculation from ASV feature table
# This script calculates alpha diversity metrics from a feature table in CSV format.
# Input file: Feature-table.csv
# Output file: Alpha_Diversity_Final_Results.csv
#
# Assumptions:
# - Column 1 contains FeatureID / ASV IDs
# - Columns 2:6 contain sample counts (samples BD1 to BD5)
# - The script file and input CSV are placed in the same working folder

library(vegan)

# 1. Load data
data <- read.csv("Feature-table.csv", check.names = FALSE)

# 2. Prepare count table
counts <- data[, 2:6]
rownames(counts) <- data$FeatureID

# Transpose so that samples are rows and ASVs are columns
counts_t <- t(counts)

# 3. Calculate alpha diversity metrics
# Observed richness
observed <- specnumber(counts_t)

# Chao1 and ACE richness estimators
richness_estimates <- estimateR(counts_t)
chao1 <- richness_estimates["S.chao1", ]
ace <- richness_estimates["S.ACE", ]

# Shannon diversity (base 2, matching QIIME 2 output units in bits)
shannon <- diversity(counts_t, index = "shannon", base = 2)

# Simpson diversity (reported here as 1 - D, i.e., Gini-Simpson index)
simpson_1_d <- diversity(counts_t, index = "simpson")

# Inverse Simpson diversity
inv_simpson <- diversity(counts_t, index = "invsimpson")

# Pielou's evenness
# Calculated only when observed richness > 1 to avoid division by zero / undefined values
evenness <- ifelse(observed > 1, shannon / log2(observed), NA)

# 4. Combine results into one table
alpha_diversity <- data.frame(
  SampleID = rownames(counts_t),
  Observed_ASVs = observed,
  Chao1 = chao1,
  ACE = ace,
  Shannon_bits = shannon,
  Simpson_1_minus_D = simpson_1_d,
  Inverse_Simpson = inv_simpson,
  Pielou_Evenness = evenness
)

# 5. Display and export results
print(alpha_diversity)
write.csv(alpha_diversity, "Alpha_Diversity_Final_Results.csv", row.names = FALSE)

# 6. Record R session information for reproducibility
sessionInfo()
