# Supplementary material for: Bacterial communities associated with the blue dragon nudibranch Glaucilla marginata from Phuket, Thailand
Source: PeerJ. 2026 Jun 19;14:e21462. doi: 10.7717/peerj.21462 (PMC13285732; doi:10.7717/peerj.21462)
Supplement: Supplemental Information 3 — The script imports a Bray-Curtis distance matrix from a CSV file, performs ordination using classical multidimensional scaling via the cmdscale function, extracts the first two principal coordinate axes, and calculates the percentage of variance explained. [file peerj-14-21462-s003.r]

# Supplemental Code: PCoA ordination from Bray-Curtis distance matrix
# This script performs principal coordinates analysis (PCoA) from a Bray-Curtis
# distance matrix and generates a labeled ordination plot as a TIFF file.
#
# Input file: distance-matrix_Bray-Curtis.csv
# Output file: PCoA_Bray-Curtis.tiff
#
# Assumptions:
# - The first column of the CSV contains sample IDs
# - Remaining columns contain a symmetric Bray-Curtis distance matrix
# - The script file and input CSV are placed in the same working folder

library(ggplot2)
library(ggrepel)

# ==========================================
# USER SETTINGS
# ==========================================
plot_title <- "PCoA Plot (Bray-Curtis Dissimilarity)"

# Axis limits
x_min <- -0.6
x_max <- 0.6
y_min <- -0.5
y_max <- 0.5

# Export settings
output_filename <- "PCoA_Bray-Curtis.tiff"
img_width <- 8
img_height <- 6
img_dpi <- 600
# ==========================================

# 1. Read the Bray-Curtis distance matrix
dist_df <- read.csv("distance-matrix_Bray-Curtis.csv", row.names = 1, check.names = FALSE)
dist_matrix <- as.dist(dist_df)

# 2. Run PCoA
pcoa_result <- cmdscale(dist_matrix, k = 2, eig = TRUE)

# 3. Extract coordinates
plot_data <- as.data.frame(pcoa_result$points)
colnames(plot_data) <- c("PCoA1", "PCoA2")
plot_data$SampleID <- rownames(plot_data)

# 4. Calculate percentage of variance explained
eigenvalues <- pcoa_result$eig
positive_eigenvalues <- eigenvalues[eigenvalues > 0]
variance_explained <- positive_eigenvalues / sum(positive_eigenvalues) * 100

# 5. Generate plot
p <- ggplot(plot_data, aes(x = PCoA1, y = PCoA2, label = SampleID)) +
  geom_point(size = 6, color = "deepskyblue4", alpha = 0.8) +
  geom_text_repel(
    size = 7,
    box.padding = 0.5,
    point.padding = 0.5,
    segment.color = NA
  ) +
  geom_hline(yintercept = 0, linetype = "dashed", color = "gray") +
  geom_vline(xintercept = 0, linetype = "dashed", color = "gray") +
  coord_cartesian(xlim = c(x_min, x_max), ylim = c(y_min, y_max)) +
  labs(
    title = plot_title,
    x = paste0("PCoA 1 (", round(variance_explained[1], 1), "%)"),
    y = paste0("PCoA 2 (", round(variance_explained[2], 1), "%)")
  ) +
  theme_minimal() +
  theme(
    plot.title = element_text(size = 20, face = "bold", hjust = 0.5),
    axis.title = element_text(size = 24),
    axis.text = element_text(size = 24, color = "black"),
    panel.border = element_rect(colour = "black", fill = NA, linewidth = 1),
    axis.line = element_blank()
  )

# 6. Save plot
ggsave(
  filename = output_filename,
  plot = p,
  device = "tiff",
  width = img_width,
  height = img_height,
  dpi = img_dpi,
  compression = "lzw"
)

# 7. Print message and session information
print(paste("Plot saved as", output_filename))
sessionInfo()
