# Supplementary material for: Bacterial communities associated with the blue dragon nudibranch Glaucilla marginata from Phuket, Thailand
Source: PeerJ. 2026 Jun 19;14:e21462. doi: 10.7717/peerj.21462 (PMC13285732; doi:10.7717/peerj.21462)
Supplement: Supplemental Information 4 — The script imports a weighted UniFrac distance matrix from a CSV file, performs ordination using classical multidimensional scaling via the cmdscale function, extracts the first two principal coordinate axes, calculates the percentage of variance explained, and produces a publication-quality TIFF figure with sample labels using ggplot2 and ggrepel. [file peerj-14-21462-s004.r]

# Supplemental Code: PCoA ordination from weighted UniFrac distance matrix
# This script performs principal coordinates analysis (PCoA) from a weighted UniFrac
# distance matrix and generates a labeled ordination plot as a TIFF file.
#
# Input file: distance-matrix_weighted unifrac.csv
# Output file: PCoA_Weighted_Unifrac.tiff
#
# Assumptions:
# - The first column of the CSV contains sample IDs
# - Remaining columns contain a symmetric weighted UniFrac distance matrix
# - The script file and input CSV are placed in the same working folder

library(ggplot2)
library(ggrepel)

# ==========================================
# USER SETTINGS
# ==========================================
plot_title <- "PCoA Plot (Weighted UniFrac)"
point_color <- "lightcoral"

# Export settings
output_filename <- "PCoA_Weighted_Unifrac.tiff"
img_width <- 8
img_height <- 6
img_dpi <- 600
# ==========================================

# 1. Read distance matrix
dist_df <- read.csv("distance-matrix_weighted unifrac.csv", row.names = 1, check.names = FALSE)
dist_matrix <- as.dist(dist_df)

# 2. Run PCoA
pcoa_result <- cmdscale(dist_matrix, k = 2, eig = TRUE)

# 3. Extract coordinates
plot_data <- as.data.frame(pcoa_result$points)
colnames(plot_data) <- c("PCoA1", "PCoA2")
plot_data$SampleID <- rownames(plot_data)

# 4. Calculate percentage of variance explained
# For distance matrices that yield negative eigenvalues, percentages are
# calculated here from positive eigenvalues only for clearer interpretation.
eigenvalues <- pcoa_result$eig
positive_eigenvalues <- eigenvalues[eigenvalues > 0]
variance_explained <- positive_eigenvalues / sum(positive_eigenvalues) * 100

# 5. Set symmetric plot limits with a small margin
max_x <- max(abs(plot_data$PCoA1), na.rm = TRUE) * 1.2
max_y <- max(abs(plot_data$PCoA2), na.rm = TRUE) * 1.2

# 6. Generate plot
p <- ggplot(plot_data, aes(x = PCoA1, y = PCoA2, label = SampleID)) +
  geom_point(size = 6, color = point_color, alpha = 0.8) +
  geom_text_repel(
    size = 7,
    box.padding = 0.5,
    point.padding = 0.5,
    segment.color = NA
  ) +
  geom_hline(yintercept = 0, linetype = "dashed", color = "gray") +
  geom_vline(xintercept = 0, linetype = "dashed", color = "gray") +
  coord_cartesian(xlim = c(-max_x, max_x), ylim = c(-max_y, max_y)) +
  labs(
    title = plot_title,
    x = paste0("PCoA 1 (", round(variance_explained[1], 1), "%)"),
    y = paste0("PCoA 2 (", round(variance_explained[2], 1), "%)")
  ) +
  theme_minimal() +
  theme(
    plot.title = element_text(size = 20, face = "bold", hjust = 0.5),
    axis.title = element_text(size = 24),
    axis.text = element_text(size = 24, color = "black"),
    panel.border = element_rect(colour = "black", fill = NA, linewidth = 1),
    axis.line = element_blank()
  )

# 7. Save plot
ggsave(
  filename = output_filename,
  plot = p,
  device = "tiff",
  width = img_width,
  height = img_height,
  dpi = img_dpi,
  compression = "lzw"
)

# 8. Print message and session information
print(paste("Plot saved as", output_filename))
sessionInfo()
