# Supplementary material for: Bacterial communities associated with the blue dragon nudibranch Glaucilla marginata from Phuket, Thailand
Source: PeerJ. 2026 Jun 19;14:e21462. doi: 10.7717/peerj.21462 (PMC13285732; doi:10.7717/peerj.21462)
Supplement: Supplemental Information 5 — This script is used to generate a Venn diagram showing shared and unique amplicon sequence variants (ASVs) among five pooled Glaucilla marginata samples. The script imports a CSV file containing ASV identifiers for samples BD1–BD5, removes missing values and duplicated ASV entries within each sample, creates sample-specific ASV lists, and generates a publication-quality Venn diagram using the VennDiagram package in R. [file peerj-14-21462-s005.r]

# Supplementary Code: Venn diagram
# This R script is used to generate the Venn diagram of shared and unique ASVs among five pooled Glaucilla marginata samples.
# Input file: Shared_and_Unique_ASV.csv
# Outout file: ASV_Venn_diagram.tiff

# Load required packages
library(readr)
library(VennDiagram)
library(grid)

# Read input file
# The input CSV file should contain one column for ASV identifiers
# and five columns corresponding to samples BD1–BD5.
df <- read_csv("Shared_and_Unique_ASV.csv", na = "NA")

# Assign standardized column names
colnames(df) <- c("ASV", "BD1", "BD2", "BD3", "BD4", "BD5")

# Create a list of ASVs detected in each sample
asv_list <- list(
  BD1 = df$BD1[!is.na(df$BD1)],
  BD2 = df$BD2[!is.na(df$BD2)],
  BD3 = df$BD3[!is.na(df$BD3)],
  BD4 = df$BD4[!is.na(df$BD4)],
  BD5 = df$BD5[!is.na(df$BD5)]
)

# Remove duplicated ASV entries within each sample
asv_list <- lapply(asv_list, unique)

# Generate Venn diagram
venn_plot <- venn.diagram(
  x = asv_list,
  filename = NULL,
  category.names = names(asv_list),
  fill = c("skyblue", "pink", "lightgreen", "orange", "purple"),
  alpha = 0.5,
  fontfamily = "Arial",
  cat.fontfamily = "Arial",
  cex = 1.6,
  cat.cex = 1.6,
  margin = 0.1
)

# Display Venn diagram in the R plotting window
grid.newpage()
grid.draw(venn_plot)

# Export Venn diagram as a high-resolution TIFF file
tiff(
  filename = "ASV_Venn_diagram.tiff",
  width = 4500,
  height = 4000,
  res = 600,
  compression = "lzw"
)

grid.draw(venn_plot)
dev.off()
