# Supplementary material for: Bacterial communities associated with the blue dragon nudibranch Glaucilla marginata from Phuket, Thailand
Source: PeerJ. 2026 Jun 19;14:e21462. doi: 10.7717/peerj.21462 (PMC13285732; doi:10.7717/peerj.21462)
Supplement: Supplemental Information 6 — The script imports an ASV feature table and representative DNA sequences, parses taxonomy annotations, selects the top 50 ASVs based on total abundance, aligns the corresponding sequences using DECIPHER, constructs a neighbor-joining phylogenetic tree using phangorn, roots the tree at the midpoint, and visualizes the resulting tree using ggtree. Tip labels are assigned based on the best available taxonomy level, and a log-transformed abundance heatmap is added as an outer ring. [file peerj-14-21462-s006.r]

# Supplemental Code: Phylogenetic tree with abundance heatmap for the top 50 ASVs
# This script imports an ASV feature table and representative sequences, selects the
# 50 most abundant ASVs, builds a phylogenetic tree from aligned DNA sequences, and
# generates a circular tree with taxonomy-based labels and a log-transformed abundance heatmap.
#
# Input files:
# - Feature-table_core.csv
# - dna-sequences.fasta
#
# Output files:
# - Phylogenetic_Tree_SmartLabels.png
# - Phylogenetic_Tree_SmartLabels.tiff
#
# Assumptions:
# - Column 1 of the CSV is FeatureID
# - One column is named taxonomy
# - Remaining non-taxonomy columns are sample abundance columns
# - FASTA headers contain FeatureID as the first token
# - This script and all input files are placed in the same working folder

library(tidyverse)
library(Biostrings)
library(DECIPHER)
library(phangorn)
library(ggtree)
library(aplot)
library(viridis)

# ==========================================
# USER SETTINGS
# ==========================================
top_n_asvs <- 50
output_png <- "Phylogenetic_Tree_SmartLabels.png"
output_tiff <- "Phylogenetic_Tree_SmartLabels.tiff"
plot_width <- 12
plot_height <- 10
png_dpi <- 300
tiff_dpi <- 600
# ==========================================

# 1. Load feature table
message("Loading feature table...")
data_raw <- read.csv("Feature-table_core.csv", check.names = FALSE)

# 2. Create abundance and taxonomy tables
otu_table <- data_raw %>%
  select(-taxonomy) %>%
  column_to_rownames("FeatureID")

tax_table <- data_raw %>%
  select(FeatureID, taxonomy) %>%
  separate(
    taxonomy,
    into = c("Kingdom", "Phylum", "Class", "Order", "Family", "Genus", "Species"),
    sep = "; ",
    fill = "right"
  ) %>%
  column_to_rownames("FeatureID")

# Remove taxonomy prefixes such as k__, p__, c__, etc.
tax_table <- as.data.frame(
  lapply(tax_table, function(x) gsub("^[a-z]__", "", x)),
  row.names = rownames(tax_table)
)

# 3. Select the top N ASVs by total abundance
asv_sums <- rowSums(otu_table)
top_ids <- names(sort(asv_sums, decreasing = TRUE))[seq_len(min(top_n_asvs, length(asv_sums)))]

otu_table_top <- otu_table[top_ids, , drop = FALSE]
tax_table_top <- tax_table[top_ids, , drop = FALSE]

# 4. Read representative sequences
message("Loading representative sequences...")
seqs <- readDNAStringSet("dna-sequences.fasta")

# Keep only the first token of the FASTA header so IDs match FeatureID values
names(seqs) <- sub("\\s.*", "", names(seqs))

# 5. Match selected ASVs to sequence IDs
common_ids <- intersect(top_ids, names(seqs))
message("Matched ", length(common_ids), " ASVs between feature table and FASTA file.")

if (length(common_ids) == 0) {
  stop("No matching ASV IDs were found between the feature table and the FASTA file.")
}

seqs_top <- seqs[common_ids]
otu_table_top <- otu_table_top[common_ids, , drop = FALSE]
tax_table_top <- tax_table_top[common_ids, , drop = FALSE]

# 6. Align sequences and build phylogenetic tree
message("Aligning sequences and building phylogenetic tree...")
alignment <- AlignSeqs(seqs_top, verbose = FALSE)
phydat_ali <- phyDat(as(alignment, "matrix"), type = "DNA")
tree_nj <- nj(dist.ml(phydat_ali))
tree_rooted <- midpoint(tree_nj)

# 7. Create taxonomy-based plotting labels
# Preference order: Genus -> Family -> Order -> Class -> Phylum
tax_plot_data <- tax_table_top %>%
  rownames_to_column("label") %>%
  mutate(
    CleanLabel = case_when(
      !is.na(Genus)  & Genus  != "" & Genus  != "uncultured" ~ Genus,
      !is.na(Family) & Family != "" & Family != "uncultured" ~ paste(Family, "(Fam)"),
      !is.na(Order)  & Order  != "" & Order  != "uncultured" ~ paste(Order, "(Ord)"),
      !is.na(Class)  & Class  != "" & Class  != "uncultured" ~ paste(Class, "(Cls)"),
      !is.na(Phylum) & Phylum != "" & Phylum != "uncultured" ~ paste(Phylum, "(Phy)"),
      TRUE ~ "Unclassified"
    )
  )

# 8. Prepare heatmap data
heatmap_data <- log1p(otu_table_top)

# 9. Build circular tree
p_tree <- ggtree(tree_rooted, layout = "circular", size = 0.5) %<+% tax_plot_data +
  geom_tippoint(aes(color = Phylum), size = 3) +
  geom_tiplab(
    aes(label = CleanLabel),
    align = TRUE,
    linetype = "dotted",
    linesize = 0.3,
    size = 3,
    offset = 0.02,
    vjust = 0.5
  ) +
  theme(
    legend.position = c(0.40, 0.50),
    legend.title = element_text(size = 16, face = "bold"),
    legend.text = element_text(size = 16)
  )

# 10. Add abundance heatmap ring
p_final <- gheatmap(
  p_tree,
  heatmap_data,
  offset = 0.23,
  width = 0.5,
  colnames = TRUE,
  colnames_angle = 0,
  colnames_offset_y = 0,
  font.size = 3
) +
  scale_fill_viridis_c(option = "D", name = "Log(Abundance)") +
  scale_y_continuous(expand = expansion(mult = 0.2))

print(p_final)

# 11. Save figures
ggsave(output_png, plot = p_final, width = plot_width, height = plot_height, dpi = png_dpi)
ggsave(
  output_tiff,
  plot = p_final,
  width = plot_width,
  height = plot_height,
  dpi = tiff_dpi,
  compression = "lzw"
)

# 12. Record session information
sessionInfo()
