# Supplementary material for: Bacterial communities associated with the blue dragon nudibranch Glaucilla marginata from Phuket, Thailand
Source: PeerJ. 2026 Jun 19;14:e21462. doi: 10.7717/peerj.21462 (PMC13285732; doi:10.7717/peerj.21462)
Supplement: Supplemental Information 7 — PCR primers used in this study, including primers for amplification of the V3–V4 region of the bacterial 16S rRNA gene, commercial Nextera XT index primers used for Illumina library indexing, primers used for near-full-length 16S rRNA gene amplification of bacterial isolates, and internal primers used for Sanger sequencing. [file peerj-14-21462-s007.xlsx]

## Sheet: Sheet1
Primer name	Direction / type	Target / purpose	Sequence (5′–3′)	Reference / source
341F	Forward	16S rRNA gene V3–V4 region; amplicon sequencing	CCTACGGGNGGCWGCAG	Herlemann et al., 2011; Klindworth et al., 2013
805R	Reverse	16S rRNA gene V3–V4 region; amplicon sequencing	GACTACHVGGGTATCTAATCC	Herlemann et al., 2011; Klindworth et al., 2013
Nextera XT index primers	Index primers	Library indexing for Illumina MiSeq sequencing	Commercial indexing primers; sequences not specified by the authors	Illumina Nextera XT protocol / kit
27F	Forward	Near-full-length 16S rRNA gene amplification of bacterial isolates	AGAGTTTGATCMTGGCTCAG	Weisburg et al., 1991
1492R	Reverse	Near-full-length 16S rRNA gene amplification of bacterial isolates	TACGGYTACCTTGTTACGACTT	Weisburg et al., 1991
785F	Internal sequencing primer	Sanger sequencing of isolate 16S rRNA gene	GGATTAGATACCCTGGTA	Macrogen sequencing primer / internal sequencing primer
907R	Internal sequencing primer	Sanger sequencing of isolate 16S rRNA gene	CCGTCAATTCMTTTRAGTTT	Macrogen sequencing primer / internal sequencing primer
